# Supplementary material for: The Effects of Biochar on Indigenous Arbuscular Mycorrhizae Fungi from Agroenvironments
Source: Plants (Basel). 2021 May 10;10(5):950. doi: 10.3390/plants10050950 (PMC8150396; doi:10.3390/plants10050950)
Supplement: Supplementary file 1 [file plants-10-00950-s001.zip]

Archive with 1 entries (1 files):
- plants-1147178-supplementary.pdf
